# Supplementary material for: The Impact of Stakeholder Preferences on Service User Adherence to Treatments for Schizophrenia and Metabolic Comorbidities
Source: PLoS One. 2016 Nov 16;11(11):e0166171. doi: 10.1371/journal.pone.0166171 (PMC5112999; doi:10.1371/journal.pone.0166171)
Supplement: S1 File — This file contains the nodes used to construct the themes reported in the manuscript. Including advice to others; expertise; insight into illness; instructions; looking after kin; preferences; relapse; resistance to doctor’s orders; social factors; social support; stigma; therapeutic alliance; and uneasy about initiating treatment. (ZIP) [file pone.0166171.s001.zip]

Archive with 13 entries (13 files):
- Qualitative data/Advice to others with similar conditions.docx
- Qualitative data/Expertise.docx
- Qualitative data/Insight into illness.docx
- Qualitative data/Instructions.docx
- Qualitative data/Looking after kin.docx
- Qualitative data/Preferences.docx
- Qualitative data/Relapse.docx
- Qualitative data/Resistance to  doctors orders.docx
- Qualitative data/Social factors.docx
- Qualitative data/Social Support.docx
- Qualitative data/Stigma.docx
- Qualitative data/Therapeutic Alliance.docx
- Qualitative data/Uneasy about initiating treatment.docx
